# Supplementary material for: Phthalate Exposures, DNA Methylation and Adiposity in Mexican Children Through Adolescence
Source: Front Public Health. 2019 Jun 19;7:162. doi: 10.3389/fpubh.2019.00162 (PMC6593088; doi:10.3389/fpubh.2019.00162)
Supplement: Supplementary file 1 [file Table_1.XLSX]

## Sheet: SuppTable1
Supplemental Table 1. Full Mediation Results for Females			Skinfold Thickness (mm)				BMI for age z-score				Waist Circumference (cm)
Exposure	Mediator Considered	Effect of Phthalate on Mediator	Total Effect	Direct Effect	Mediator Effect	Indirect Effect (Sobel p-value)	Total Effect	Direct Effect	Mediator Effect	Indirect Effect (Sobel p-value)	Total Effect	Direct Effect	Mediator Effect	Indirect Effect (Sobel p-value)
MBP
T1	H19 CpG #4	1.33 (-0.09, 2.74)*	1.88 (-0.42, 4.18)	1.46 (-0.92, 3.83)	0.31 (0.03, 0.59)**	0.41 (0.16)	0.25 (0.03, 0.46)**	0.22 (0, 0.43)*	0.02 (-0.01, 0.04)	0.02 (0.27)	1.72 (-0.09, 3.53)*	1.42 (-0.44, 3.27)	0.18 (-0.05, 0.41)	0.24 (0.24)
T2	H19 CpG #4	-1.16 (-2.98, 0.65)	-1.45 (-3.67, 0.77)	-1 (-3.32, 1.33)	0.32 (0.05, 0.59)**	-0.37 (0.27)	-0.12 (-0.32, 0.08)	-0.08 (-0.28, 0.12)	0.02 (-0.01, 0.05)	-0.02 (0.33)	-1.2 (-2.94, 0.53)	-0.9 (-2.63, 0.82)	0.17 (-0.05, 0.4)	-0.2 (0.34)
T3	H19 CpG #4	-0.46 (-2.22, 1.31)	0.05 (-2.23, 2.32)	0.24 (-2.22, 2.71)	0.37 (0.11, 0.64)**	-0.17 (0.62)	-0.06 (-0.26, 0.14)	-0.04 (-0.24, 0.16)	0.02 (0, 0.05)*	-0.01 (0.62)	-0.36 (-2.09, 1.36)	-0.21 (-1.94, 1.53)	0.21 (-0.01, 0.42)*	-0.09 (0.63)
PA visit 1	H19 CpG #4	1.06 (-0.67, 2.78)	-2.28 (-4.86, 0.29)*	-2.55 (-5.15, 0.05)*	0.36 (0.09, 0.63)**	0.37 (0.28)	-0.21 (-0.46, 0.03)*	-0.23 (-0.48, 0.02)*	0.02 (0, 0.05)*	0.02 (0.32)	-1.63 (-3.65, 0.4)	-1.78 (-3.84, 0.28)*	0.18 (-0.04, 0.4)	0.18 (0.34)
MiBP
T1	H19 CpG #4	1.99 (0.59, 3.4)**	3.41 (1.5, 5.31)***	2.9 (0.76, 5.03)**	0.24 (-0.04, 0.52)	0.47 (0.16)	0.28 (0.12, 0.45)***	0.25 (0.07, 0.43)**	0.01 (-0.01, 0.04)	0.03 (0.35)	2.33 (0.86, 3.8)***	2.05 (0.38, 3.73)**	0.13 (-0.1, 0.37)	0.27 (0.3)
T2	H19 CpG #4	2.02 (0.47, 3.57)**	1.46 (-0.76, 3.68)	0.81 (-1.69, 3.31)	0.32 (0.02, 0.61)**	0.63 (0.11)	0.03 (-0.19, 0.24)	-0.02 (-0.26, 0.22)	0.02 (-0.01, 0.05)	0.05 (0.18)	0.55 (-1.61, 2.72)	0.26 (-2.17, 2.69)	0.18 (-0.07, 0.43)	0.36 (0.22)
T3	H19 CpG #4	1.05 (-1.17, 3.27)	2.17 (-1.23, 5.56)	1.85 (-1.7, 5.4)	0.36 (0.09, 0.62)**	0.37 (0.38)	0.1 (-0.2, 0.4)	0.08 (-0.23, 0.39)	0.02 (0, 0.05)*	0.02 (0.41)	1.55 (-1.14, 4.23)	1.5 (-1.25, 4.25)	0.19 (-0.03, 0.42)*	0.2 (0.42)
PA visit 1	H19 CpG #4	0.66 (-1.46, 2.79)	-0.38 (-3.23, 2.47)	-0.29 (-3.22, 2.64)	0.33 (0.06, 0.6)**	0.22 (0.55)	-0.1 (-0.39, 0.2)	-0.09 (-0.39, 0.22)	0.02 (0, 0.05)*	0.01 (0.57)	-1.15 (-3.29, 0.99)	-1.17 (-3.36, 1.03)	0.17 (-0.05, 0.38)	0.11 (0.57)
MBzP
T1	H19 CpG #4	1.41 (-0.19, 3)*	-0.1 (-2.21, 2.00)	-0.71 (-2.83, 1.41)	0.36 (0.07, 0.64)**	0.5 (0.16)	0.04 (-0.18, 0.25)	0 (-0.22, 0.21)	0.02 (0, 0.05)	0.03 (0.23)	0.03 (-1.7, 1.76)	-0.3 (-2.06, 1.47)	0.22 (-0.02, 0.45)*	0.3 (0.22)
T2	H19 CpG #4	0.2 (-1.77, 2.16)	-2.53 (-4.78, -0.28)**	-2.72 (-4.74, -0.69)**	0.34 (0.09, 0.6)**	0.07 (0.85)	-0.22 (-0.46, 0.03)*	-0.23 (-0.46, 0)*	0.02 (0, 0.05)*	0.00 (0.85)	-2.01 (-4.07, 0.05)*	-2.08 (-3.99, -0.18)**	0.19 (-0.03, 0.42)*	0.04 (0.85)
T3	H19 CpG #4	2.37 (0.37, 4.36)**	-1.2 (-3.81, 1.42)	-2.35 (-5.04, 0.34)*	0.43 (0.17, 0.69)***	1.02 (0.06)*	-0.23 (-0.46, 0.01)*	-0.31 (-0.55, -0.07)**	0.03 (0.01, 0.06)**	0.08 (0.09)*	-1.32 (-3.37, 0.73)	-1.98 (-4.08, 0.12)*	0.25 (0.03, 0.48)**	0.6 (0.11)
PA visit 1	H19 CpG #4	1.67 (-0.33, 3.66)	0.61 (-2.67, 3.88)	0.09 (-3.08, 3.26)	0.33 (0.06, 0.6)**	0.54 (0.18)	0.1 (-0.23, 0.43)	0.07 (-0.25, 0.39)	0.02 (0, 0.05)	0.03 (0.26)	-0.31 (-3.11, 2.49)	-0.57 (-3.32, 2.18)	0.17 (-0.05, 0.39)	0.27 (0.28)
MEHP
T1	H19 CpG #4	0.8 (-0.94, 2.54)	-1.95 (-4.46, 0.56)	-2.1 (-4.56, 0.36)	0.36 (0.08, 0.63)**	0.29 (0.4)	-0.13 (-0.38, 0.12)	-0.14 (-0.38, 0.11)	0.02 (0, 0.05)*	0.02 (0.42)	-1.57 (-3.33, 0.2)*	-1.73 (-3.49, 0.03)*	0.22 (-0.01, 0.45)*	0.18 (0.41)
T2	H19 CpG #4	-1.65 (-4.09, 0.78)	-2.07 (-4.97, 0.83)	-1.57 (-4.29, 1.15)	0.32 (0.04, 0.59)**	-0.52 (0.25)	-0.19 (-0.5, 0.13)	-0.15 (-0.45, 0.14)	0.02 (-0.01, 0.05)	-0.03 (0.32)	-1.72 (-4.54, 1.1)	-1.48 (-4.21, 1.24)	0.17 (-0.07, 0.41)	-0.28 (0.34)
T3	H19 CpG #4	-2.01 (-4.18, 0.15)*	-1.35 (-4.39, 1.7)	-0.69 (-3.91, 2.53)	0.36 (0.09, 0.63)**	-0.73 (0.13)	-0.11 (-0.36, 0.14)	-0.07 (-0.33, 0.19)	0.02 (0, 0.05)*	-0.05 (0.2)	-0.4 (-2.6, 1.79)	-0.07 (-2.29, 2.15)	0.21 (-0.02, 0.43)*	-0.41 (0.2)
PA visit 1	H19 CpG #4	-1.47 (-4.03, 1.09)	-0.77 (-4.14, 2.61)	-0.29 (-3.58, 3.01)	0.33 (0.07, 0.59)**	-0.47 (0.31)	-0.03 (-0.35, 0.29)	0 (-0.32, 0.31)	0.02 (0, 0.05)	-0.03 (0.35)	-0.6 (-3.42, 2.21)	-0.37 (-3.14, 2.4)	0.16 (-0.06, 0.37)	-0.22 (0.38)
MBP
T1	H19 CpG #1	1.11 (-0.26, 2.47)	1.88 (-0.42, 4.18)	1.54 (-0.85, 3.93)	0.3 (-0.01, 0.6)*	0.33 (0.22)	0.25 (0.03, 0.46)**	0.22 (0, 0.44)*	0.02 (-0.01, 0.04)	0.02 (0.37)	1.72 (-0.09, 3.53)*	1.48 (-0.39, 3.35)	0.16 (-0.09, 0.4)	0.17 (0.34)
T2	H19 CpG #1	-0.94 (-2.67, 0.8)	-1.45 (-3.67, 0.77)	-1.1 (-3.41, 1.2)	0.29 (0, 0.57)*	-0.27 (0.35)	-0.12 (-0.32, 0.08)	-0.09 (-0.29, 0.11)	0.02 (-0.01, 0.04)	-0.01 (0.44)	-1.2 (-2.94, 0.53)	-0.99 (-2.73, 0.76)	0.13 (-0.12, 0.37)	-0.12 (0.47)
T3	H19 CpG #1	-0.48 (-2.1, 1.15)	0.05 (-2.23, 2.32)	0.24 (-2.2, 2.69)	0.36 (0.07, 0.64)**	-0.17 (0.58)	-0.06 (-0.26, 0.14)	-0.04 (-0.24, 0.16)	0.02 (-0.01, 0.04)	-0.01 (0.59)	-0.36 (-2.09, 1.36)	-0.22 (-1.96, 1.52)	0.17 (-0.07, 0.4)	-0.08 (0.6)
PA visit 1	H19 CpG #1	0.58 (-1.05, 2.2)	-2.28 (-4.86, 0.29)*	-2.36 (-4.97, 0.25)*	0.33 (0.04, 0.61)**	0.19 (0.51)	-0.21 (-0.46, 0.03)*	-0.21 (-0.47, 0.04)	0.02 (-0.01, 0.04)	0.01 (0.54)	-1.63 (-3.65, 0.4)	-1.67 (-3.74, 0.4)	0.13 (-0.1, 0.37)	0.07 (0.56)
MiBP
T1	H19 CpG #1	1.71 (0.29, 3.13)**	3.41 (1.5, 5.31)***	2.98 (0.84, 5.12)**	0.23 (-0.07, 0.52)	0.38 (0.21)	0.28 (0.12, 0.45)***	0.26 (0.08, 0.44)***	0.01 (-0.02, 0.04)	0.02 (0.48)	2.33 (0.86, 3.8)***	2.13 (0.47, 3.79)**	0.11 (-0.14, 0.36)	0.19 (0.42)
T2	H19 CpG #1	1.79 (0.24, 3.33)**	1.46 (-0.76, 3.68)	0.95 (-1.57, 3.48)	0.28 (-0.04, 0.59)*	0.49 (0.17)	0.03 (-0.19, 0.24)	-0.01 (-0.25, 0.23)	0.02 (-0.01, 0.05)	0.03 (0.31)	0.55 (-1.61, 2.72)	0.39 (-2.02, 2.8)	0.13 (-0.14, 0.4)	0.23 (0.39)
T3	H19 CpG #1	1.11 (-1, 3.22)	2.17 (-1.23, 5.56)	1.85 (-1.74, 5.45)	0.33 (0.05, 0.62)**	0.37 (0.35)	0.1 (-0.2, 0.4)	0.08 (-0.23, 0.4)	0.02 (-0.01, 0.05)	0.02 (0.41)	1.55 (-1.14, 4.23)	1.53 (-1.26, 4.32)	0.15 (-0.09, 0.39)	0.17 (0.43)
PA visit 1	H19 CpG #1	0.52 (-1.62, 2.66)	-0.38 (-3.23, 2.47)	-0.23 (-3.17, 2.7)	0.31 (0.03, 0.59)**	0.16 (0.64)	-0.1 (-0.39, 0.2)	-0.08 (-0.38, 0.22)	0.02 (-0.01, 0.04)	0.01 (0.66)	-1.15 (-3.29, 0.99)	-1.13 (-3.33, 1.08)	0.13 (-0.1, 0.36)	0.06 (0.67)
MBzP
T1	H19 CpG #1	1.3 (-0.22, 2.82)*	-0.1 (-2.21, 2.00)	-0.65 (-2.75, 1.45)	0.34 (0.04, 0.65)**	0.44 (0.18)	0.04 (-0.18, 0.25)	0 (-0.21, 0.22)	0.02 (-0.01, 0.05)	0.03 (0.3)	0.03 (-1.7, 1.76)	-0.24 (-2.01, 1.53)	0.19 (-0.07, 0.45)	0.24 (0.28)
T2	H19 CpG #1	0.28 (-1.54, 2.09)	-2.53 (-4.78, -0.28)**	-2.73 (-4.82, -0.65)**	0.31 (0.03, 0.59)**	0.08 (0.77)	-0.22 (-0.46, 0.03)*	-0.23 (-0.46, 0.01)*	0.02 (-0.01, 0.04)	0.00 (0.77)	-2.01 (-4.07, 0.05)*	-2.09 (-4.06, -0.12)**	0.15 (-0.1, 0.39)	0.04 (0.77)
T3	H19 CpG #1	2.2 (0.35, 4.04)**	-1.2 (-3.81, 1.42)	-2.23 (-4.91, 0.45)	0.41 (0.13, 0.69)***	0.9 (0.07)*	-0.23 (-0.46, 0.01)*	-0.29 (-0.53, -0.05)**	0.03 (0, 0.05)**	0.06 (0.12)	-1.32 (-3.37, 0.73)	-1.84 (-3.96, 0.27)*	0.21 (-0.03, 0.46)*	0.47 (0.17)
PA visit 1	H19 CpG #1	1.23 (-0.68, 3.13)	0.61 (-2.67, 3.88)	0.26 (-2.9, 3.41)	0.31 (0.03, 0.59)**	0.37 (0.28)	0.1 (-0.23, 0.43)	0.08 (-0.24, 0.4)	0.02 (-0.01, 0.04)	0.02 (0.39)	-0.31 (-3.11, 2.49)	-0.45 (-3.21, 2.31)	0.13 (-0.11, 0.36)	0.15 (0.43)
MEHP
T1	H19 CpG #1	0.68 (-0.98, 2.35)	-1.95 (-4.46, 0.56)	-2.04 (-4.53, 0.44)	0.34 (0.05, 0.64)**	0.23 (0.45)	-0.13 (-0.38, 0.12)	-0.13 (-0.38, 0.12)	0.02 (-0.01, 0.05)	0.01 (0.48)	-1.57 (-3.33, 0.2)*	-1.69 (-3.46, 0.09)*	0.2 (-0.05, 0.44)	0.13 (0.48)
T2	H19 CpG #1	-1.2 (-3.37, 0.96)	-2.07 (-4.97, 0.83)	-1.75 (-4.5, 1.00)	0.28 (-0.01, 0.57)*	-0.34 (0.34)	-0.19 (-0.5, 0.13)	-0.17 (-0.47, 0.13)	0.01 (-0.01, 0.04)	-0.02 (0.45)	-1.72 (-4.54, 1.1)	-1.61 (-4.38, 1.16)	0.12 (-0.13, 0.37)	-0.14 (0.48)
T3	H19 CpG #1	-1.93 (-4.04, 0.18)*	-1.35 (-4.39, 1.7)	-0.76 (-3.94, 2.41)	0.34 (0.05, 0.63)**	-0.66 (0.16)	-0.11 (-0.36, 0.14)	-0.09 (-0.34, 0.17)	0.02 (-0.01, 0.04)	-0.04 (0.27)	-0.4 (-2.6, 1.79)	-0.17 (-2.37, 2.04)	0.17 (-0.07, 0.4)	-0.32 (0.28)
PA visit 1	H19 CpG #1	-1.75 (-4.23, 0.73)	-0.77 (-4.14, 2.61)	-0.23 (-3.5, 3.04)	0.31 (0.03, 0.58)**	-0.53 (0.24)	-0.03 (-0.35, 0.29)	0 (-0.32, 0.31)	0.02 (-0.01, 0.04)	-0.03 (0.35)	-0.6 (-3.42, 2.21)	-0.4 (-3.16, 2.37)	0.12 (-0.11, 0.35)	-0.2 (0.43)
* p < 0.1, ** p < 0.05, *** p < 0.01
Estimates with 95% CI are shown unless otherwise noted. Phthalate concentrations (µg/L) were natural log transformed. Total effects represent the effect estimate of the phthalate concentrations on the outcome on measures of adiposity from a generalized estimating equation relating repeated measures of adiposity to outcomes leaving the potential mediator (DNA methylation at H19 CpG sites 1 or 4) o…

## Sheet: SuppTable2
Supplemental Table 2. Full Mediation Model Results for Males			Skinfold Thickness (mm)				BMI for age z-score				Waist Circumference (cm)
Exposure	Mediator Considered	Effect of Phthalate on Mediator	Total Effect	Direct Effect	Mediator Effect	Indirect Effect (Sobel p-value)	Total Effect	Direct Effect	Mediator Effect	Indirect Effect (Sobel p-value)	Total Effect	Direct Effect	Mediator Effect	Indirect Effect (Sobel p-value)
MEHP
T1	HSD11B2 CpG#1	0.36 (-0.17, 0.89)	2.67 (-0.37, 5.71)*	3.12 (-0.09, 6.33)*	-1.3 (-2.63, 0.04)*	-0.48 (0.27)	0.28 (0.002, 0.57)**	0.31 (0.01, 0.60)**	-0.06 (-0.19, 0.06)	-0.02 (0.40)	1.86 (-0.61, 4.33)	2.25 (-0.3, 4.8)*	-1.06 (-2.11, -0.01)*	-0.39 (0.26)
T2	HSD11B2 CpG#1	0.17 (-0.36, 0.71)	0.63 (-2.42, 3.67)	0.9 (-2.13, 3.93)	-1.35 (-2.72, 0.02)*	-0.24 (0.55)	0.23 (-0.08, 0.55)	0.25 (-0.06, 0.56)	-0.07 (-0.20, 0.06)	-0.01 (0.58)	1.41 (-0.91, 3.74)	1.61 (-0.67, 3.9)	-1.07 (-2.1, -0.05)**	-0.19 (0.55)
T3	HSD11B2 CpG#1	0.67 (0.04, 1.3)**	-0.63 (-3.63, 2.37)	0.3 (-2.34, 2.94)	-1.31 (-2.39, -0.23)**	-0.89 (0.11)	0.09 (-0.18, 0.37)	0.18 (-0.08, 0.43)	-0.09 (-0.21, 0.03)	-0.06 (0.21)	-0.34 (-2.57, 1.89)	0.37 (-1.67, 2.41)	-1.01 (-1.9, -0.13)**	-0.68 (0.12)
PA visit 1	HSD11B2 CpG#1	0.25 (-0.21, 0.71)	-1.90 (-3.91, 0.11)*	-1.87 (-3.76, 0.02)*	-0.93 (-2, 0.15)*	-0.24 (0.37)	-0.15 (-0.36, 0.05)	-0.16 (-0.36, 0.04)	-0.02 (-0.14, 0.09)	-0.01 (0.68)	-1.33 (-2.9, 0.24)	-1.31 (-2.86, 0.23)	-0.45 (-1.35, 0.46)	-0.11 (0.47)
MBzP
T1	HSD11B2 CpG#1	-0.22 (-0.63, 0.18)	1.91 (-0.3, 4.12)*	1.71 (-0.41, 3.83)	-0.98 (-2.25, 0.29)	0.23 (0.37)	0.19 (-0.001, 0.39)*	0.18 (-0.01, 0.38)*	-0.03 (-0.16, 0.09)	0.01 (0.59)	1.55 (-0.13, 3.22)*	1.38 (-0.22, 2.99)*	-0.82 (-1.82, 0.18)	0.19 (0.36)
T2	HSD11B2 CpG#1	-0.05 (-0.53, 0.42)	2.00 (-0.43, 4.43)	2.06 (-0.24, 4.37)*	-1.31 (-2.65, 0.03)*	0.07 (0.83)	0.25 (0.01, 0.49)**	0.26 (0.02, 0.50)**	-0.06 (-0.19, 0.07)	0.00 (0.83)	2.11 (0.27, 3.95)**	2.13 (0.37, 3.88)**	-1.01 (-2.02, -0.01)*	0.05 (0.83)
T3	HSD11B2 CpG#1	-0.58 (-1.14, -0.03)**	-0.49 (-2.93, 1.94)	-1.35 (-3.8, 1.1)	-1.4 (-2.64, -0.17)**	0.84 (0.12)	-0.12 (-0.33, 0.09)	-0.17 (-0.40, 0.07)	-0.09 (-0.22, 0.05)	0.05 (0.25)	-0.35 (-2.24, 1.55)	-0.98 (-2.98, 1.02)	-1.07 (-2.06, -0.07)**	0.63 (0.14)
PA visit 1	HSD11B2 CpG#1	0.11 (-0.49, 0.71)	-2.43 (-4.69, -0.17)**	-2.29 (-4.58, -0.01)*	-0.98 (-2.11, 0.14)*	-0.11 (0.73)	-0.17 (-0.41, 0.07)	-0.17 (-0.42, 0.08)	-0.03 (-0.15, 0.09)	0.00 (0.77)	-1.91 (-3.64, -0.19)**	-1.86 (-3.6, -0.11)**	-0.48 (-1.42, 0.45)	-0.05 (0.73)
MEHP
T1	HSD11B2 CpG#2	0.11 (-0.10, 0.32)	2.67 (-0.37, 5.71)*	3.02 (-0.1, 6.14)*	-3.22 (-6.18, -0.26)**	-0.37 (0.34)	0.28 (0.002, 0.57)**	0.32 (0.04, 0.6)**	-0.35 (-0.62, -0.08)**	-0.04 (0.33)	1.86 (-0.61, 4.33)	2.19 (-0.2, 4.59)*	-2.92 (-5.1, -0.73)**	-0.33 (0.33)
T2	HSD11B2 CpG#2	0.05 (-0.19, 0.28)	0.63 (-2.42, 3.67)	0.83 (-2.32, 3.98)	-3.37 (-6.77, 0.02)*	-0.17 (0.69)	0.23 (-0.08, 0.55)	0.26 (-0.06, 0.57)	-0.34 (-0.65, -0.03)**	-0.02 (0.69)	1.41 (-0.91, 3.74)	1.58 (-0.76, 3.91)	-3.07 (-5.43, -0.72)**	-0.15 (0.69)
T3	HSD11B2 CpG#2	0.03 (-0.22, 0.28)	-0.63 (-3.63, 2.37)	-0.51 (-3.4, 2.38)	-1.97 (-4.66, 0.72)	-0.07 (0.80)	0.09 (-0.18, 0.37)	0.12 (-0.15, 0.39)	-0.21 (-0.49, 0.08)	-0.01 (0.80)	-0.34 (-2.57, 1.89)	-0.25 (-2.42, 1.92)	-1.74 (-3.88, 0.41)	-0.06 (0.80)
PA visit 1	HSD11B2 CpG#2	0.38 (0.23, 0.52)***	-1.90 (-3.91, 0.11)*	-1.52 (-3.34, 0.31)	-1.51 (-4.37, 1.36)	-0.64 (0.26)	-0.15 (-0.36, 0.05)	-0.11 (-0.33, 0.1)	-0.13 (-0.46, 0.2)	-0.06 (0.38)	-1.33 (-2.9, 0.24)	-1.01 (-2.59, 0.57)	-1.09 (-3.41, 1.23)	-0.43 (0.34)
MBzP
T1	HSD11B2 CpG#2	0.05 (-0.11, 0.21)	1.91 (-0.30, 4.12)*	2.09 (-0.16, 4.33)*	-3.07 (-6.07, -0.07)**	-0.16 (0.55)	0.19 (-0.001, 0.39)*	0.21 (0.01, 0.40)**	-0.33 (-0.62, -0.04)**	-0.02 (0.54)	1.55 (-0.13, 3.22)*	1.71 (0.06, 3.37)**	-2.83 (-5.04, -0.62)**	-0.15 (0.54)
T2	HSD11B2 CpG#2	-0.06 (-0.23, 0.11)	2.00 (-0.43, 4.43)	1.95 (-0.38, 4.27)	-3.19 (-6.38, 0.002)*	0.19 (0.54)	0.25 (0.01, 0.49)**	0.25 (0.01, 0.48)**	-0.31 (-0.61, -0.01)**	0.02 (0.54)	2.11 (0.27, 3.95)**	2.02 (0.27, 3.76)**	-2.86 (-5.08, -0.64)**	0.16 (0.53)
T3	HSD11B2 CpG#2	-0.04 (-0.21, 0.13)	-0.49 (-2.93, 1.94)	-0.6 (-2.95, 1.74)	-2.00 (-4.75, 0.74)	0.08 (0.68)	-0.12 (-0.33, 0.09)	-0.12 (-0.32, 0.08)	-0.21 (-0.49, 0.08)	0.01 (0.68)	-0.35 (-2.24, 1.55)	-0.42 (-2.23, 1.39)	-1.76 (-3.93, 0.41)	0.07 (0.68)
PA visit 1	HSD11B2 CpG#2	0.19 (-0.01, 0.38)*	-2.43 (-4.69, -0.17)**	-2.04 (-4.23, 0.15)*	-1.97 (-4.82, 0.87)	-0.39 (0.25)	-0.17 (-0.41, 0.07)	-0.14 (-0.39, 0.11)	-0.17 (-0.48, 0.14)	-0.03 (0.32)	-1.91 (-3.64, -0.19)**	-1.65 (-3.35, 0.04)*	-1.36 (-3.59, 0.86)	-0.26 (0.30)
* p < 0.1, ** p < 0.05, *** p < 0.01
Estimates with 95% CI are shown unless otherwise noted. Phthalate concentrations (µg/L) were natural log transformed. Total effects represent the effect estimate of the phthalate concentrations on the outcome on measures of adiposity from a generalized estimating equation relating repeated measures of adiposity to outcomes leaving the potential mediator (DNA methylation at HSD11B2 CpG sites 1 or …
